# Supplementary material for: Effects of Orange Peel Extract on Laccase Activity and Gene Expression in Trametes versicolor
Source: J Fungi (Basel). 2024 May 22;10(6):370. doi: 10.3390/jof10060370 (PMC11205045; doi:10.3390/jof10060370)
Supplement: Supplementary file 1 [file jof-10-00370-s001.zip]

Archive with 1 entries (1 files):
- jof-2958520-supplementary.pdf
